# Supplementary material for: Discovery of Novel Diarylamide N-Containing Heterocyclic Derivatives as New Tubulin Polymerization Inhibitors with Anti-Cancer Activity
Source: Molecules. 2021 Jul 2;26(13):4047. doi: 10.3390/molecules26134047 (PMC8272053; doi:10.3390/molecules26134047)
Supplement: Supplementary file 1 [file molecules-26-04047-s001.zip]

Archive with 1 entries (1 files):
- molecules-1233703-supplementary.pdf
